# Supplementary material for: Rapid loss of phosphorus during early pedogenesis along a glacier retreat choronosequence, Gongga Mountain (SW China)
Source: PeerJ. 2015 Nov 3;3:e1377. doi: 10.7717/peerj.1377 (PMC4636398; doi:10.7717/peerj.1377)
Supplement: Data S1 [file peerj-03-1377-s001.xlsx]

## Sheet: Sheet1
	冰退时间	R-Pi	NaHCO3-Pi	NaHCO3-Po	NaHCO3-Pt	NaOH-Pi	NaOH-Po	NaOH-Pt	DHCl-Pi	CHCl-Pi	CHCl-Po	CHCl-Pt	Po	Pi	Pt		R-Pi（mg/kg）	NaHCO3-Pi	NaHCO3-Po	NaHCO3-Pt	NaOH-Pi	NaOH-Po	NaOH-Pt	DHCl-Pi	CHCl-Pi	CHCl-Po	CHCl-Pt	Pi	Po	Pt
2010.12																2011.7
A	12	30.4438	22.7867	10.8738	33.6605	18.2652	74.8515	93.1167	775.46	27.7379	30.1489	57.8868	115.874	874.693	990.568		6.50285	0	0	0	11.4076	4.73708	16.1447	840.828	36.9983	0.561906	37.5602	895.737	5.29899	901.036
	30	52.6228	36.7917	10.7021	47.4939	10.6411	120.391	131.032	666.342	48.264	36.295	84.559	167.388	814.661	982.049		56.2101	32.3041	6.35792	38.6621	61.6582	80.7688	142.427	585.44	50.8976	6.48806	57.3857	786.51	93.6148	880.125
	40	52.8448	38.1108	5.73633	43.8471	12.9816	126.01	138.991	468.084	67.0773	23.9166	90.9939	155.663	639.099	794.761		62.3736	33.5301	45.0847	78.6147	15.3624	197.817	213.179	492.668	66.1973	22.8526	89.0499	670.132	265.754	935.886
	52	132.577	27.957	3.94721	31.9042	16.9386	265.462	282.4	347.903	37.8748	31.3594	69.2341	300.768	563.25	864.018		60.4686	27.9646	10.1596	38.1243	7.4754	177.374	184.849	375.295	70.565	26.6689	97.234	541.768	214.202	755.971
	80	71.3406	25.8575	10.623	36.4806	15.2588	227.101	242.359	266.471	16.6198	18.4879	35.1077	256.212	395.548	651.759		76.518	17.2286	20.4197	37.6483	18.5853	126.74	145.326	276.596	35.3835	17.6329	53.0164	424.312	164.793	589.104
	120	64.0473	39.0952	12.802	51.8972	39.591	253.126	292.717	212.197	30.0633	23.2104	53.2737	289.139	384.994	674.133		55.8605	20.8734	0.593382	21.4668	9.09656	156.1	165.196	230.668	51.8417	25.3156	77.1573	368.341	182.009	550.349
C	12	4.56259	0.376994	0	0.376994	7.37316	8.43729	15.8104	1017.78	27.1967	8.61899	35.8156	17.0563	1057.29	1074.34		8.63549	0	0	0	13.1107	2.69875	15.8095	972.894	42.0172	0	42.0172	1036.66	2.69875	1039.36
	30	4.52376	0.176849	5.62911	5.80596	5.06398	0	5.06398	1069.01	30.5962	9.76059	40.3568	15.3897	1109.37	1124.76		3.13281	0	5.12698	5.12698	2.5926	0	2.5926	1072.54	46.7228	0.271802	46.9946	1124.99	5.39878	1130.39
	40	4.18775	0	3.09306	3.09306	13.0138	0	13.0138	1043.48	49.0239	5.43544	54.4594	8.5285	1109.71	1118.24		2.44036	0	3.68121	3.68121	1.4345	0	1.4345	1010	55.8101	0	55.8101	1069.69	3.68121	1073.37
	52	5.72512	0.535296	4.39846	4.93376	11.9067	0	11.9067	1040.78	35.9929	0	35.9929	4.39846	1094.94	1099.34		0	0.0666858	3.59348	3.66016	5.37149	0	5.37149	1029.2	38.2271	1.63399	39.8611	1072.86	5.22747	1078.09
	80	7.83505	1.85646	5.95643	7.81288	9.79865	0	9.79865	1066.65	18.505	2.86195	21.3669	8.81838	1104.65	1113.47		1.6867	0	7.21405	7.21405	1.52592	0	1.52592	1025.78	28.7814	0	28.7814	1057.78	7.21405	1064.99
	120	9.49839	2.97358	1.33216	4.30574	8.04176	0	8.04176	1106.48	26.3685	7.20807	33.5765	8.54023	1153.36	1161.9		3.4972	0	1.5773	1.5773	1.95311	0	1.95311	1119.55	32.9237	2.00422	34.928	1157.92	3.58152	1161.51
